# Supplementary material for: Genetic relatedness analysis reveals the cotransmission of genetically related Plasmodium falciparum parasites in Thiès, Senegal
Source: Genome Med. 2017 Jan 24;9:5. doi: 10.1186/s13073-017-0398-0 (PMC5260019; doi:10.1186/s13073-017-0398-0)
Supplement: Additional file 2: — SRA BioProject accession numbers. (XLSX 35 kb) [file 13073_2017_398_MOESM2_ESM.xlsx]

## Sheet: Sheet1
SRA BioProject Accession Number
PRJNA173771
PRJNA173770
PRJNA173768
PRJNA173767
PRJNA173766
PRJNA173765
PRJNA173764
PRJNA173763
PRJNA173762
PRJNA173761
PRJNA173760
PRJNA173759
PRJNA173758
PRJNA173757
PRJNA173756
PRJNA173755
PRJNA173754
PRJNA173753
PRJNA173752
PRJNA173751
PRJNA173750
PRJNA173749
PRJNA173748
PRJNA173747
PRJNA173746
PRJNA173745
PRJNA173744
PRJNA173743
PRJNA173742
PRJNA173741
PRJNA173740
PRJNA173739
PRJNA173738
PRJNA173737
PRJNA173736
PRJNA173735
PRJNA173734
PRJNA173733
PRJNA173732
PRJNA173731
PRJNA173730
PRJNA173729
PRJNA173728
PRJNA173727
